# Supplementary material for: A case control investigation of COVID-19 associated mucormycosis in India
Source: BMC Infect Dis. 2022 Nov 16;22:856. doi: 10.1186/s12879-022-07844-y (PMC9667849; doi:10.1186/s12879-022-07844-y)
Supplement: Supplementary file 3 — Additional file 3. Table S1: Details of the genomic reads mapped, total reads, pangolin lineage and the accession numbers for each of the strains retrieved. [file 12879_2022_7844_MOESM3_ESM.xlsx]

## Sheet: Details 
Sr.No	Name of the centre	MCLNo	StudyID / Portal ID	Sample ID/ ICMR ID	GISAID Accession ID	Age	Sex	CAM / Control	Symptomatic/ asymptomatic	State	Date of Collection	Name of the centre	SARS CoV-2 result with CT Value	Length recovered	Percentage of genome recovered	Pangolin Lineage	Circulating clade	Remarks	Average Coverage
1	NIIH Mumbai	MCL-21-H-10095	02/12/id=1	NIIH M-01	-	56	Female	CAM	Symptomatic	Maharashtra	2021-06-08	NIIH Mumbai	No Ct	-	-	-	-	-	-
2	NIIH Mumbai	MCL-21-H-10096	02/12/id=2	NIIH M-02	-	52	Female	CAM	Symptomatic	Maharashtra	2021-06-08	NIIH Mumbai	No Ct	-	-	-	-	-	-
3	NIIH Mumbai	MCL-21-H-10097	02/12/id=3	NIIH M-03	-	43	Male	CAM	Symptomatic	Maharashtra	2021-04-08	NIIH Mumbai	No Ct	-	-	-	-	-	-
4	NIIH Mumbai	MCL-21-H-10098	02/12/id=4	NIIH M-04	-	30	Male	CAM	Symptomatic	Maharashtra	2021-04-08	NIIH Mumbai	No Ct	-	-	-	-	-	-
5	NIIH Mumbai	MCL-21-H-10099	02/12/id=5	NIIH M-05	-	64	Female	CAM	Symptomatic	Maharashtra	2021-04-08	NIIH Mumbai	No Ct	-	-	-	-	-	-
6	NIIH Mumbai	MCL-21-H-10100	02/12/id=17	NIIH M-06	-	61	Male	CAM	Symptomatic	Maharashtra	2021-08-20	NIIH Mumbai	No Ct	-	-	-	-	-	-
7	NIIH Mumbai	MCL-21-H-10101	02/12/id=23	NIIH M-07	-	66	Male	CAM	Symptomatic	Maharashtra	2021-07-16	NIIH Mumbai	No Ct	-	-	-	-	-	-
8	NIIH Mumbai	MCL-21-H-10102	02/12/id=6	NIIH C-01	-	44	Male	Control	Symptomatic	Maharashtra	2021-11-08	NIIH Mumbai	No Ct	-	-	-	-	-	-
9	NIIH Mumbai	MCL-21-H-10103	02/12/id=7	NIIH C-02	-	46	Male	Control	Symptomatic	Maharashtra	2021-11-08	NIIH Mumbai	No Ct	-	-	-	-	-	-
10	NIIH Mumbai	MCL-21-H-10104	02/12/id=8	NIIH C-03	EPI_ISL_8216464	30	Male	Control	Symptomatic	Maharashtra	2021-11-08	NIIH Mumbai	22.7	29727	99.4114	B.1.617.2	GK	Delta Variant	3390.88
11	NIIH Mumbai	MCL-21-H-10105	02/12/id=9	NIIH C-04	-	39	Male	Control	Symptomatic	Maharashtra	2021-11-08	NIIH Mumbai	No Ct	-	-	-	-	-	-
12	NIIH Mumbai	MCL-21-H-10106	02/12/id=10	NIIH C-05	-	18	Male	Control	Symptomatic	Maharashtra	2021-11-08	NIIH Mumbai	No Ct	-	-	-	-	-	-
13	NIIH Mumbai	MCL-21-H-10107	02/12/id=18	NIIH C-12	-	50	Male	Control	Symptomatic	Maharashtra	2021-08-23	NIIH Mumbai	No Ct	-	-	-	-	-	-
14	NIIH Mumbai	MCL-21-H-10108	02/12/id=19	NIIH C-13	-	26	Male	CAM	Symptomatic	Maharashtra	2021-08-23	NIIH Mumbai	31.37	-	-	-	-	-	-
15	NIIH Mumbai	MCL-21-H-10109	02/12/id=20	NIIH C-14	-	58	Male	Control	Symptomatic	Maharashtra	2021-08-23	NIIH Mumbai	No Ct	-	-	-	-	-	-
16	NIIH Mumbai	MCL-21-H-10110	02/12/id=21	NIIH C-15	-	59	Male	Control	Symptomatic	Maharashtra	2021-08-25	NIIH Mumbai	33.51	-	-	-	-	-	-
17	NIIH Mumbai	MCL-21-H-10111	02/12/id=22	NIIH C-16	-	32	Male	Control	Symptomatic	Maharashtra	2021-08-25	NIIH Mumbai	30.82	29265	97.8664	-	-	-	2432.49
18	PDU Rajkot	MCL-21-H-10112	226	226	EPI_ISL_8216416	59	Female	CAM	Symptomatic	Gujarat	2021-11-05	PDU Rajkot	23.39	29636	99.1071	B.1.617.2	GK	Delta Variant	1022.3
19	PDU Rajkot	MCL-21-H-10113	231	231	EPI_ISL_8207757	69	Female	CAM	Symptomatic	Gujarat	2021-10-05	PDU Rajkot	21.01	29680	99.2543	AY.44	O	Alias of B.1.617.2.44, USA lineage	1978.12
20	PDU Rajkot	MCL-21-H-10114	237	237	-	31	Female	CAM	Symptomatic	Gujarat	2021-09-05	PDU Rajkot	25.92	29272	97.8898	-	-	-	416.51
21	PDU Rajkot	MCL-21-H-10115	251	251	EPI_ISL_8216417	59	Female	CAM	Symptomatic	Gujarat	2021-07-05	PDU Rajkot	26.28	29863	99.8662	B.1.617.2	GK	Delta Variant	1707.56
22	PDU Rajkot	MCL-21-H-10116	266	266	-	55	Female	CAM	Symptomatic	Gujarat	2021-08-05	PDU Rajkot	30.07	29137	97.4384	-	-	-	244.67
23	PDU Rajkot	MCL-21-H-10117	268	268	-	58	Female	CAM	Symptomatic	Gujarat	2021-10-05	PDU Rajkot	26.21	29132	97.4217	-	-	-	1049.74
24	PDU Rajkot	MCL-21-H-10118	241	241	-	47	Male	CAM	Symptomatic	Gujarat	2021-07-05	PDU Rajkot	29.92	28818	96.3716	-	-	-	256.41
25	PDU Rajkot	MCL-21-H-10119	256	256	-	57	Male	CAM	Symptomatic	Gujarat	2021-08-05	PDU Rajkot	30.37	29304	97.9969	-	-	-	868.12
26	PDU Rajkot	MCL-21-H-10120	261	261	-	57	Male	CAM	Symptomatic	Gujarat	2021-10-05	PDU Rajkot	24.77	24845	83.0853	-	-	-	143.68
27	PDU Rajkot	MCL-21-H-10121	246	246	EPI_ISL_8207758	55	Male	CAM	Symptomatic	Gujarat	2021-10-05	PDU Rajkot	20.92	29703	99.3312	B.1.617.2	O	Delta Variant	2206.11
28	PDU Rajkot	MCL-21-H-10122	227	227	EPI_ISL_8216418	43	Male	Control	Symptomatic	Gujarat	2021-11-05	PDU Rajkot	17.38	29901	99.9933	B.1.617.2	GK	Delta Variant	1641.83
29	PDU Rajkot	MCL-21-H-10123	232	232	EPI_ISL_8207759	35	Female	Control	Symptomatic	Gujarat	2021-11-05	PDU Rajkot	17.31	29891	99.9599	B.1.1.7	GR	Alpha Variant	1948.39
30	PDU Rajkot	MCL-21-H-10124	236	236	EPI_ISL_8216419	31	Female	Control	Symptomatic	Gujarat	2021-11-05	PDU Rajkot	15.7	29898	99.9833	AY.44	GK	Alias of B.1.617.2.44, USA lineage	1683.44
31	PDU Rajkot	MCL-21-H-10125	242	242	EPI_ISL_8216420	34	Male	Control	Symptomatic	Gujarat	2021-12-05	PDU Rajkot	18.19	29846	99.8094	AY.122	GK	Alias of B.1.617.2.122, European lineage	1078.52
32	PDU Rajkot	MCL-21-H-10126	247	247	EPI_ISL_8216421	31	Male	Control	Symptomatic	Gujarat	2021-12-05	PDU Rajkot	20.24	29899	99.9866	B.1.617.2	GK	Delta Variant	1583.24
33	PDU Rajkot	MCL-21-H-10127	252	252	EPI_ISL_8207760	49	Male	CAM	Symptomatic	Gujarat	2021-12-05	PDU Rajkot	17.39	29891	99.9599	B.1.1.7	GR	Alpha Variant	2186.84
34	PDU Rajkot	MCL-21-H-10128	258	258	EPI_ISL_8216422	30	Male	Control	Symptomatic	Gujarat	2021-12-05	PDU Rajkot	18.16	29897	99.9799	B.1.617.2	GK	Delta Variant	3018.48
35	PDU Rajkot	MCL-21-H-10129	262	262	EPI_ISL_8216423	36	Male	Control	Symptomatic	Gujarat	2021-12-05	PDU Rajkot	19.96	29885	99.9398	B.1.617.2	GK	Delta Variant	2558.98
36	PDU Rajkot	MCL-21-H-10130	265	265	EPI_ISL_8216424	40	Male	Control	Symptomatic	Gujarat	2021-05-13	PDU Rajkot	16.38	29899	99.9866	B.1.617.2	GK	Delta Variant	2232.1
37	PDU Rajkot	MCL-21-H-10131	267	267	EPI_ISL_8216425	36	Male	Control	Symptomatic	Gujarat	2021-05-13	PDU Rajkot	21.79	29775	99.5719	B.1.617.2	GK	Delta Variant	2644.31
38	D Y Patil , Pune	MCL-21-H-10132	0207008	321504191	-	57	Female	CAM	Symptomatic	Maharashtra	2021-05-11	D Y Patil , Pune	25.1	15598	52.162	-	-	-	170
39	D Y Patil , Pune	MCL-21-H-10133	0207013	321503028	-	46	Male	CAM	Symptomatic	Maharashtra	2021-04-28	D Y Patil , Pune	24.4	28317	94.6962	-	-	-	315.3
40	D Y Patil , Pune	MCL-21-H-10134	0207002	321503786	-	58	Male	CAM	Symptomatic	Maharashtra	2021-05-06	D Y Patil , Pune	32.84	-	-	-	-	-	-
41	D Y Patil , Pune	MCL-21-H-10135	0207026	321502775	-	49	Female	CAM	Symptomatic	Maharashtra	2021-04-26	D Y Patil , Pune	28.18	28835	96.4285	-	-	-	200.55
42	D Y Patil , Pune	MCL-21-H-10136	0207034	321504488	EPI_ISL_8207761	47	Male	CAM	Symptomatic	Maharashtra	2021-05-15	D Y Patil , Pune	29.62	29372	98.2243	B.1.617.2	GK	Delta Variant	961.6
43	D Y Patil , Pune	MCL-21-H-10137	0207055	321506595	-	43	Male	CAM	Symptomatic	Maharashtra	2021-06-17	D Y Patil , Pune	29.73	28791	96.2813	-	-	-	382.9
44	D Y Patil , Pune	MCL-21-H-10138	0207065	321508238-2	-	39	Male	CAM	Symptomatic	Maharashtra	2021-07-10	D Y Patil , Pune	No Ct	-	-	-	-	-	-
45	D Y Patil , Pune	MCL-21-H-10139	0207089	321509897	EPI_ISL_8216426	43	Female	Control	Symptomatic	Maharashtra	2021-07-31	D Y Patil , Pune	23.66	29673	99.2308	AY.112	GH	Alias of B.1.617.2.112, lineage in India and other countries	2029.94
46	D Y Patil , Pune	MCL-21-H-10140	0207091	321511069	EPI_ISL_10497307	89	Male	Control	Symptomatic	Maharashtra	2021-08-13	D Y Patil , Pune	13.66	29892	99.9632	AY.127	GK	0	2283.92
49	D Y Patil , Pune	MCL-21-H-10141	0207093	321510668	EPI_ISL_8216427	55	Female	Control	Symptomatic	Maharashtra	2021-08-09	D Y Patil , Pune	27.68	29777	99.5786	B.1.617.2	GK	Delta Variant	1368.07
50	D Y Patil , Pune	MCL-21-H-10142	0207096	321511370	EPI_ISL_8216428	55	Male	Control	Symptomatic	Maharashtra	2021-08-16	D Y Patil , Pune	30.17	29384	98.2644	B.1.617.2	GK	Delta Variant	595.72
51	D Y Patil , Pune	MCL-21-H-10143	0207097	321510728-2	-	31	Male	Control	Symptomatic	Maharashtra	2021-08-12	D Y Patil , Pune	No Ct	-	-	-	-	-	-
52	D Y Patil , Pune	MCL-21-H-10144	0207098	321510881	EPI_ISL_8216429	29	Male	Control	Symptomatic	Maharashtra	2021-08-11	D Y Patil , Pune	23.66	29868	99.883	B.1.617.2	GK	Delta Variant	1610.92
53	D Y Patil , Pune	MCL-21-H-10145	0207051	321508580	-	36	Male	Control	Symptomatic	Maharashtra	2021-07-13	D Y Patil , Pune	No Ct	-	-	-	-	-	-
54	D Y Patil , Pune	MCL-21-H-10146	0207050	321509835	-	75	Female	Control	Symptomatic	Maharashtra	2021-07-30	D Y Patil , Pune	33.1	-	-	-	-	-	-
55	D Y Patil , Pune	MCL-21-H-10147	0207043	321512244	-	56	Male	Control	Symptomatic	Maharashtra	2021-08-27	D Y Patil , Pune	35.27	-	-	-	-	-	-
56	D Y Patil , Pune	MCL-21-H-10148	0207174	321503767	EPI_ISL_8216430	23	Female	Control	Symptomatic	Maharashtra	2021-05-06	D Y Patil , Pune	20.87	29880	99.9231	B.1.617.2	GK	Delta Variant	2300.94
57	D Y Patil , Pune	MCL-21-H-10149	0207184	321503965	EPI_ISL_8216431	71	Male	Control	Symptomatic	Maharashtra	2021-05-08	D Y Patil , Pune	21.26	29893	99.9666	B.1.617.2	GK	Delta Variant	2391.57
58	D Y Patil , Pune	MCL-21-H-10150	0207181	321502676	EPI_ISL_8216432	34	Male	Control	Symptomatic	Maharashtra	2021-04-25	D Y Patil , Pune	17.81	29891	99.9599	B.1.617.2	GK	Delta Variant	1544.45
59	D Y Patil , Pune	MCL-21-H-10151	0207177	321502696	-	66	Male	Control	Symptomatic	Maharashtra	2021-04-25	D Y Patil , Pune	32.59	-	-	-	-	-	-
60	D Y Patil , Pune	MCL-21-H-10152	0207106	320510395	EPI_ISL_8207762	76	Male	Control	Symptomatic	Maharashtra	2021-03-26	D Y Patil , Pune	26.65	29784	99.602	B.1.617.1	G	Kappa Variant	892.02
61	D Y Patil , Pune	MCL-21-H-10153	0207116	321504119	EPI_ISL_8216433	48	Male	Control	Symptomatic	Maharashtra	2021-05-11	D Y Patil , Pune	24.33	29865	99.8729	B.1.617.2	GK	Delta Variant	1550.61
62	D Y Patil , Pune	MCL-21-H-10154	0207122	321505096	EPI_ISL_8216434	71	Male	Control	Symptomatic	Maharashtra	2021-05-24	D Y Patil , Pune	22.93	29896	99.9766	B.1.617.2	GK	Delta Variant	2105.09
63	D Y Patil , Pune	MCL-21-H-10155	0207134	321500429	-	23	Male	Control	Symptomatic	Maharashtra	2021-04-07	D Y Patil , Pune	28.23	28834	96.4251	-	-	-	76.05
64	D Y Patil , Pune	MCL-21-H-10156	0207135	321500388	EPI_ISL_8216435	34	Female	Control	Symptomatic	Maharashtra	2021-04-06	D Y Patil , Pune	13.49	29901	99.9933	B.1.617.2	GK	Delta Variant	2225.6
65	D Y Patil , Pune	MCL-21-H-10157	0207143	321502267	EPI_ISL_8216436	46	Female	Control	Symptomatic	Maharashtra	2021-04-20	D Y Patil , Pune	19.22	29897	99.9799	B.1.617.2	GK	Delta Variant	2651.09
66	D Y Patil , Pune	MCL-21-H-10158	0207150	321502342	EPI_ISL_8216437	24	Female	Control	Symptomatic	Maharashtra	2021-04-21	D Y Patil , Pune	20.04	29870	99.8896	B.1.617.2	GK	Delta Variant	1567.63
67	D Y Patil , Pune	MCL-21-H-10159	0207166	321501575	EPI_ISL_8216438	78	Male	Control	Symptomatic	Maharashtra	2021-04-15	D Y Patil , Pune	30.69	29546	98.8061	B.1.617.3	G	Predominantly India lineage with 484Q	984.28
68	D Y Patil , Pune	MCL-21-H-10160	0207171	321502891	EPI_ISL_8216439	40	Male	Control	Symptomatic	Maharashtra	2021-04-27	D Y Patil , Pune	26.73	29873	99.8997	B.1.617.2	GK	Delta Variant	2420.29
69	D Y Patil , Pune	MCL-21-H-10161	0207080	321500611	EPI_ISL_8207763	29	Male	Control	Symptomatic	Maharashtra	2021-04-08	D Y Patil , Pune	22.6	29890	99.9565	B.1.617.1	G	Kappa Variant	2442.98
70	AIIMS Raipur	MCL-21-H-10162	310049	310049	-	48	Male	CAM	Symptomatic	Chhattisgarh	2021-06-14	AIIMS Raipur	No Ct	-	-	-	-	-	-
71	AIIMS Raipur	MCL-21-H-10163	310058	310058	-	32	Male	CAM	Symptomatic	Chhattisgarh	2021-06-14	AIIMS Raipur	No Ct	-	-	-	-	-	-
72	AIIMS Raipur	MCL-21-H-10164	310059	310059	EPI_ISL_8207765	46	Male	CAM	Symptomatic	Chhattisgarh	2021-12-06	AIIMS Raipur	25.41	29654	99.1673	AY.112	GK	0	1775.14
73	AIIMS Raipur	MCL-21-H-10165	310265	310265	-	56	Female	Control	Symptomatic	Chhattisgarh	2021-05-24	AIIMS Raipur	31.23	-	-	-	-	-	-
74	AIIMS Raipur	MCL-21-H-10166	310260	310260	-	65	Male	Control	Symptomatic	Chhattisgarh	2021-05-29	AIIMS Raipur	33.04	-	-	-	-	-	-
75	AIIMS Raipur	MCL-21-H-10167	310254	310254	-	36	Male	Control	Symptomatic	Chhattisgarh	2021-06-14	AIIMS Raipur	No Ct	-	-	-	-	-	-
76	AIIMS Raipur	MCL-21-H-10168	310181	310181	-	50	Female	Control	Symptomatic	Chhattisgarh	2021-10-06	AIIMS Raipur	No Ct	-	-	-	-	-	-
77	MCRI Chennai	MCL-21-H-10169	3	3	EPI_ISL_8216441	36	Male	CAM	Symptomatic	Chennai	2021-06-15	MCRI Chennai	28	29507	98.6757	B.1.617.2	GK	Delta Variant	1120.74
78	MCRI Chennai	MCL-21-H-10170	73	73	EPI_ISL_8216440	31	Male	-	Symptomatic	Chennai	00:00:00	MCRI Chennai	21	29641	99.1238	B.1.617.2	GK	Delta Variant	1529.9
79	MCRI Chennai	MCL-21-H-10171	111	111	EPI_ISL_8216444	45	Female	Control	Symptomatic	Chennai	2021-10-08	MCRI Chennai	18	29651	99.1573	B.1.617.2	GK	Delta Variant	2030.22
80	MCRI Chennai	MCL-21-H-10172	112	112	EPI_ISL_8216445	54	Male	Control	Symptomatic	Chennai	2021-10-04	MCRI Chennai	21	29804	99.6689	AY.127	GK	Alias of B.1.617.2.127, lineage in India and other countries	2424.62
81	MCRI Chennai	MCL-21-H-10173	114	114	EPI_ISL_8216443	63	Female	Control	Symptomatic	Chennai	2021-10-04	MCRI Chennai	30.04	29861	99.8595	B.1.617.2	GK	Delta Variant	2187.18
82	MCRI Chennai	MCL-21-H-10174	115	115	EPI_ISL_8216442	50	Male	Control	Symptomatic	Chennai	2021-10-02	MCRI Chennai	18	29732	99.4282	AY.122	GK	Alias of B.1.617.2.122, European lineage	1571.35
83	MCRI Chennai	MCL-21-H-10175	116	116	EPI_ISL_8216446	71	Female	Control	Symptomatic	Chennai	2021-10-01	MCRI Chennai	28	29849	99.8194	B.1.617.2	GK	Delta Variant	1549.25
84	PGIMR Kolkata	MCL-21-H-10375	04/11/id=104	04/11/id=104	EPI_ISL_8216447	26	Male	Control	Symptomatic	West Bengal	2021-09-24	PGIMR Kolkata	25.2	29872	99.8963	B.1.617.2	GK	Delta Variant	2103.22
85	PGIMR Kolkata	MCL-21-H-10376	04/11/id=106	04/11/id=106	EPI_ISL_8207764	71	Male	Control	Symptomatic	West Bengal	2021-09-27	PGIMR Kolkata	25.52	29722	99.3947	AY.112	O	Alias of B.1.617.2.112, lineage in India and other countries	1780.18
86	PGIMR Kolkata	MCL-21-H-10377	04/11/id=108	04/11/id=108	EPI_ISL_8216448	31	Male	Control	Symptomatic	West Bengal	2021-10-05	PGIMR Kolkata	14.21	29900	99.99	B.1.617.2	GK	Delta Variant	2341.95
87	PGIMR Kolkata	MCL-21-H-10378	04/11/id=109	04/11/id=109	EPI_ISL_8216449	24	Male	Control	Symptomatic	West Bengal	2021-10-07	PGIMR Kolkata	25.56	29812	99.6957	B.1.617.2	GK	Delta Variant	2162.38
88	PGIMR Kolkata	MCL-21-H-10379	04/11/id=107	04/11/id=107	EPI_ISL_8216450	46	Female	Control	Symptomatic	West Bengal	2021-10-02	PGIMR Kolkata	15.99	29897	99.9799	AY.106	GK		2216.34
89	PGIMR Kolkata	MCL-21-H-10380	04/11/id=105	04/11/id=105	EPI_ISL_8216451	56	Female	Control	Symptomatic	West Bengal	2021-09-24	PGIMR Kolkata	22.86	29810	99.689	AY.112	GK	Alias of B.1.617.2.112, lineage in India and other countries	2385.72
90	PGIMR Kolkata	MCL-21-H-10381	04/11/id=102	04/11/id=102	EPI_ISL_8216452	74	Male	Control	Symptomatic	West Bengal	2021-09-22	PGIMR Kolkata	22.35	29766	99.5419	B.1.617.2	GK	Delta Variant	1918.97
91	PGIMR Kolkata	MCL-21-H-10382	04/11/id=101	04/11/id=101	EPI_ISL_8216453	45	Female	Control	Symptomatic	West Bengal	2021-09-22	PGIMR Kolkata	21.27	29636	99.1071	B.1.617.2	GK	Delta Variant	2471.51
92	PGIMR Kolkata	MCL-21-H-10383	04/11/id=103	04/11/id=103	EPI_ISL_8216454	63	Male	Control	Symptomatic	West Bengal	2021-09-22	PGIMR Kolkata	23.26	29834	99.7693	B.1.617.2	GK	Delta Variant	2313.97
93	PGIMR Kolkata	MCL-21-H-10384	04/11/id=110	04/11/id=110	EPI_ISL_8216455	59	Female	Control	Symptomatic	West Bengal	2021-10-16	PGIMR Kolkata	16.79	29880	99.9231	AY.122	GK	Alias of B.1.617.2.122, European lineage	1722.65
94	KGMU Lucknow	MCL-21-H-10494	01/03/ID=268	01/03/ID=268	EPI_ISL_8207766	60	Male	CAM	Symptomatic	Uttar Paradesh	2021-04-09	KGMU Lucknow	28.42	29841	99.7927	B.1.617.2	GK	Delta Variant	1452.88
95	KGMU Lucknow	MCL-21-H-10495	01/03/ID=267	01/03/ID=267	-	48	Male	CAM	Symptomatic	Uttar Paradesh	2021-05-22	KGMU Lucknow	No Ct	-	-	-	-	-	-
96	KGMU Lucknow	MCL-21-H-10496	01/03/ID=266	01/03/ID=266	EPI_ISL_8207767	55	Female	CAM	Symptomatic	Uttar Paradesh	2021-05-24	KGMU Lucknow	24.9	29855	99.8395	B.1.617.2	GK	Delta Variant	2271.46
97	KGMU Lucknow	MCL-21-H-10497	01/03/ID=265	01/03/ID=265	EPI_ISL_8207768	51	Male	CAM	Symptomatic	Uttar Paradesh	2021-04-20	KGMU Lucknow	23.95	29886	99.9431	B.1.617.2	GK	Delta Variant	2395.97
98	KGMU Lucknow	MCL-21-H-10498	01/03/ID=264	01/03/ID=264	EPI_ISL_8207769	47	Male	CAM	Symptomatic	Uttar Paradesh	2021-05-10	KGMU Lucknow	24.43	29703	99.3312	B.1.617.2	GK	Delta Variant	2158.9
99	KGMU Lucknow	MCL-21-H-10499	01/03/ID=277	01/03/ID=277	EPI_ISL_8207770	81	Female	Control	Symptomatic	Uttar Paradesh	2021-08-03	KGMU Lucknow	23.87	29899	99.9866	B.1.617.2	GK	Delta Variant	2936.33
100	KGMU Lucknow	MCL-21-H-10500	01/03/ID=276	01/03/ID=276	EPI_ISL_8207771	60	Female	Control	Symptomatic	Uttar Paradesh	2021-08-03	KGMU Lucknow	28.39	29852	99.8294	B.1.617.2	GK	Delta Variant	1944.54
101	KGMU Lucknow	MCL-21-H-10501	01/03/ID=275	01/03/ID=275	-	62	Male	Control	Symptomatic	Uttar Paradesh	2021-08-03	KGMU Lucknow	No Ct	-	-	-	-	-	-
102	KGMU Lucknow	MCL-21-H-10502	01/03/ID=273	01/03/ID=273	-	73	Male	Control	Symptomatic	Uttar Paradesh	2021-08-03	KGMU Lucknow	No Ct	-	-	-	-	-	-
103	KGMU Lucknow	MCL-21-H-10503	01/03/ID=272	01/03/ID=272	-	85	Female	Control	Symptomatic	Uttar Paradesh	2021-08-03	KGMU Lucknow	No Ct	-	-	-	-	-	-
104	PGIMER Chandigarh	MCL-21-H-12940	01/01/id=81	GX-20-16846	EPI_ISL_8207772	65	Male	CAM	Symptomatic	Chandigarh	2021-06-04	PGIMER Chandigarh	24.72	29888	99.9498	B.1.617.2	O	Delta Variant	2198.9
105	PGIMER Chandigarh	MCL-21-H-12941	01/01/id=85	GX-20-16925	EPI_ISL_8207773	58	Female	CAM	Symptomatic	Chandigarh	2021-06-05	PGIMER Chandigarh	21.19	29895	99.9732	B.1.617.2	GK	Delta Variant	2183.3
106	PGIMER Chandigarh	MCL-21-H-12942	01/01/id=82	GX-20-17186	EPI_ISL_8207774	75	Female	CAM	Symptomatic	Chandigarh	2021-06-10	PGIMER Chandigarh	23.4	29846	99.8094	B.1.617.2	GK	Delta Variant	1645.84
107	PGIMER Chandigarh	MCL-21-H-12943	01/01/id=84	GX-20-17310	EPI_ISL_8216456	40	Male	CAM	Symptomatic	Chandigarh	2021-06-12	PGIMER Chandigarh	21.03	29676	99.2409	AY.122	GK	Alias of B.1.617.2.122, European lineage	2138.22
108	PGIMER Chandigarh	MCL-21-H-12944	01/01/id=83	GX-20-17543	EPI_ISL_8216457	42	Female	CAM	Symptomatic	Chandigarh	2021-06-16	PGIMER Chandigarh	18.11	29825	99.7392	B.1.617.2	GK	Delta Variant	1742.09
109	PGIMER Chandigarh	MCL-21-H-12945	01/01/id=102	GX-20-17598	EPI_ISL_8207775	65	Male	CAM	Symptomatic	Chandigarh	2021-06-17	PGIMER Chandigarh	24.27	29328	98.0771	B.1.617.2	GK	Delta Variant	362.74
110	PGIMER Chandigarh	MCL-21-H-12946	01/01/id=101	GX-20-18274	EPI_ISL_8216458	50	Female	CAM	Symptomatic	Chandigarh	2021-06-29	PGIMER Chandigarh	17.88	29671	99.2242	AY.122	GK	Alias of B.1.617.2.122, European lineage	2353.88
111	PGIMER Chandigarh	MCL-21-H-12947	01/01/id=103	GX-20-18387	-	55	Male	CAM	Symptomatic	Chandigarh	2021-06-30	PGIMER Chandigarh	26.44	28411	95.0105	-	-	-	444.48
112	PGIMER Chandigarh	MCL-21-H-12948	01/01/id=113	192461	EPI_ISL_8216459	28	Male	Control	Symptomatic	Chandigarh	2021-05-02	PGIMER Chandigarh	17.87	29888	99.9498	AY.122	GK	Alias of B.1.617.2.122, European lineage	2791.33
113	PGIMER Chandigarh	MCL-21-H-12949	01/01/id=112	198101	EPI_ISL_8207776	43	Male	Control	Symptomatic	Chandigarh	2021-05-08	PGIMER Chandigarh	19.05	29885	99.9398	B.1.617.2	O	Delta Variant	2423.53
114	PGIMER Chandigarh	MCL-21-H-12950	01/01/id=111	200073	EPI_ISL_8216460	33	Male	Control	Symptomatic	Chandigarh	2021-05-10	PGIMER Chandigarh	20.05	29771	99.5586	B.1.617.2	GK	Delta Variant	1588.87
115	PGIMER Chandigarh	MCL-21-H-12951	01/01/id=110	A1669	EPI_ISL_8216461	39	Male	Control	Symptomatic	Chandigarh	2021-05-20	PGIMER Chandigarh	21.75	29775	99.5719	AY.122	GK	Alias of B.1.617.2.122, European lineage	2132.76
116	PGIMER Chandigarh	MCL-21-H-12952	01/01/id=109	A5638	EPI_ISL_8216462	25	Male	Control	Symptomatic	Chandigarh	2021-05-24	PGIMER Chandigarh	21.38	29795	99.6388	B.1.617.2	GK	Delta Variant	2342.54
117	PGIMER Chandigarh	MCL-21-H-12953	01/01/id=108	A11135	EPI_ISL_8216463	39	Male	Control	Symptomatic	Chandigarh	2021-05-27	PGIMER Chandigarh	22.47	29783	99.5987	B.1.617.2	GK	Delta Variant	1908.69

## Sheet: Center and Pangolin 
		AY.106	AY.112	AY.122	AY.127	AY.44	B.1.1.7	B.1.617.1	B.1.617.2	B.1.617.3	Unassigned	Total
	NIIH Mumbai								1		16	17
	PDU Rajkot			1		2	2		9		6	20
	D Y Patil , Pune		1		1			2	13	1	12	30
	AIIMS Raipur		1								6	7
	MCRI Chennai			1	1				5			7
	PGIMR Kolkata	1	2	1					6			10
	KGMU Lucknow								6		4	10
	PGIMER Chandigarh			4					9		1	14
	Total	1	4	7	2	2	2	2	49	1	45	115
